# Supplementary material for: Bibliometric Analysis of the English Musculoskeletal Literature over the Last 30 Years
Source: ScientificWorldJournal. 2021 Apr 27;2021:5548481. doi: 10.1155/2021/5548481 (PMC8096573; doi:10.1155/2021/5548481)
Supplement: Supplementary Materials — S1 Appendix: Continuous bibliometric variables over time for each journal. S2 Appendix: Analyses by US regions. S3 Appendix: Analyses by Canadian regions. S4 Appendix: Analyses by European regions. S5 Appendix: Analyses by the four major Asian countries. [file 5548481.f1.zip]

Archive with 6 entries (6 files):
- 5548481.f1/~$pplementary descriptions.docx
- 5548481.f1/S1 appendix.doc
- 5548481.f1/S2 appendix.doc
- 5548481.f1/S3 appendix.doc
- 5548481.f1/S4 appendix.doc
- 5548481.f1/S5 appendix.doc
